# Supplementary material for: The T-cell leukemia related rpl10-R98S mutant traps the 60S export adapter Nmd3 in the ribosomal P site in yeast
Source: PLoS Genet. 2017 Jul 17;13(7):e1006894. doi: 10.1371/journal.pgen.1006894 (PMC5536393; doi:10.1371/journal.pgen.1006894)
Supplement: S2 Data — (XLSX) [file pgen.1006894.s006.xlsx]

## Sheet: Averages and StDev
				Pi Released (pmol)
				Rep1	Rep2	Rep3		AVG	Standard Dev
			60S	5.31146	7.10425	1.34913		4.58828	2.94493
			Efl1	17.7958	20.0006	12.2192		16.6719	4.01064
			Sdo1	-0.425616	-0.383939	0.700932		-0.0362076	0.638722
			60S + Efl1	44.3322	33.9889	36.6917		38.3376	5.36448
			Efl1 + Sdo1	17.1976	17.1119	12.5211		15.6102	2.67555
			60S + Efl1 + Sdo1	81.0907	53.2524	66.3231		66.8888	13.9278
			60S + Efl1 + Sdo1 + Nmd3(1)	65.9851	69.8366	50.9143		62.2453	10.0001
			60S + Efl1 + Sdo1 + Nmd3(2.5)	69.0107	55.0257	63.1325		62.3896	7.02201
			60S + Efl1 + Sdo1 + Nmd3(5)	64.0303	49.1543	70.0581		61.0809	10.7595

## Sheet: Fig5A - Data
	Rep 1:
			Signal								Blank (buffer) subtracted		Nmd3 Subtracted
		Rxn	Bottom Spot (GTP)	Top Spot (Pi)	Total		Percent Hydrolysis		Pi Released (pmol)		Pi Released (pmol)		Pi Released (pmol)
	60S	1	13900000	352000	14252000		0.0246983		12.3491		5.31146		5.31146
	Efl1	2	13700000	716000	14416000		0.049667		24.8335		17.7958		17.7958
	Sdo1	3	14700000	197000	14897000		0.0132241		6.61207		-0.425616		-0.425616
	1pmol Nmd3	4	13200000	287000	13487000		0.0212798		10.6399		3.60219		0
	2.5pmol Nmd3	5	12200000	335000	12535000		0.0267252		13.3626		6.3249		0
	5pmol Nmd3	6	14900000	561000	15461000		0.0362848		18.1424		11.1047		0
	60S + Efl1	8	13100000	1500000	14600000		0.10274		51.3699		44.3322		44.3322
	Efl1 + Sdo1	9	14900000	759000	15659000		0.0484705		24.2353		17.1976		17.1976
	60S + Efl1 + Sdo1	10	13600000	2910000	16510000		0.176257		88.1284		81.0907		81.0907
	60S + Efl1 + Sdo1 + Nmd3(1)	11	14200000	2570000	16770000		0.15325		76.6249		69.5872		65.9851
	60S + Efl1 + Sdo1 + Nmd3(2.5)	12	14500000	2860000	17360000		0.164747		82.3733		75.3356		69.0107
	60S + Efl1 + Sdo1 + Nmd3(5)	13	12000000	2360000	14360000		0.164345		82.1727		75.135		64.0303
	Buffer	15	15200000	217000	15417000		0.0140754		7.03769		0		0
	Rep 2:
			Signal								Blank (buffer) subtracted		Nmd3 Subtracted
		Rxn	Bottom Spot (GTP)	Top Spot (Pi)	Total		Percent Hydrolysis		Pi Released (pmol)		Pi Released (pmol)		Pi Released (pmol)
	60S	1'	14200000	429000	14629000		0.0293253		14.6627		7.10425		7.10425
	Efl1	2'	15600000	910000	16510000		0.0551181		27.5591		20.0006		20.0006
	Sdo1	3'	14700000	214000	14914000		0.0143489		7.17447		-0.383939		-0.383939
	1pmol Nmd3	4'	13700000	278000	13978000		0.0198884		9.9442		2.38579		0
	2.5pmol Nmd3	5'	13500000	372000	13872000		0.0268166		13.4083		5.8499		0
	5pmol Nmd3	6'	15400000	550000	15950000		0.0344828		17.2414		9.68297		0
	60S + Efl1	8'	12800000	1160000	13960000		0.0830946		41.5473		33.9889		33.9889
	Efl1 + Sdo1	9'	14200000	737000	14937000		0.0493406		24.6703		17.1119		17.1119
	60S + Efl1 + Sdo1	10'	14300000	1980000	16280000		0.121622		60.8108		53.2524		53.2524
	60S + Efl1 + Sdo1 + Nmd3(1)	11'	13800000	2620000	16420000		0.159562		79.7808		72.2223		69.8366
	60S + Efl1 + Sdo1 + Nmd3(2.5)	12'	14000000	2220000	16220000		0.136868		68.434		60.8756		55.0257
	60S + Efl1 + Sdo1 + Nmd3(5)	13'	12800000	1960000	14760000		0.132791		66.3957		58.8373		49.1543
	Buffer	15'	17200000	264000	17464000		0.0151168		7.55841		0		0
	Rep 3:
			Signal								Blank (buffer) subtracted		Nmd3 Subtracted
		Rxn	Bottom Spot (GTP)	Top Spot (Pi)	Total		Percent Hydrolysis		Pi Released (pmol)		Pi Released (pmol)		Pi Released (pmol)
	60S	1''	14700000	245000	14945000		0.0163934		8.19672		1.34913		1.34913
	Efl1	2''	14100000	559000	14659000		0.0381336		19.0668		12.2192		12.2192
	Sdo1	3''	13700000	210000	13910000		0.0150971		7.54853		0.700932		0.700932
	1pmol Nmd3	4''	14400000	259000	14659000		0.0176683		8.83416		1.98657		0
	2.5pmol Nmd3	5''	14300000	352000	14652000		0.024024		12.012		5.16442		0
	5pmol Nmd3	6''	13700000	456000	14156000		0.0322125		16.1062		9.25865		0
	60S + Efl1	8''	13000000	1240000	14240000		0.0870787		43.5393		36.6917		36.6917
	Efl1 + Sdo1	9''	13400000	540000	13940000		0.0387374		19.3687		12.5211		12.5211
	60S + Efl1 + Sdo1	10''	14700000	2520000	17220000		0.146341		73.1707		66.3231		66.3231
	60S + Efl1 + Sdo1 + Nmd3(1)	11''	14000000	1900000	15900000		0.119497		59.7484		52.9008		50.9143
	60S + Efl1 + Sdo1 + Nmd3(2.5)	12''	14700000	2600000	17300000		0.150289		75.1445		68.2969		63.1325
	60S + Efl1 + Sdo1 + Nmd3(5)	13''	13400000	2790000	16190000		0.172329		86.1643		79.3167		70.0581
	Buffer	15''	15700000	218000	15918000		0.0136952		6.84759		0		0
