# Supplementary material for: The T-cell leukemia related rpl10-R98S mutant traps the 60S export adapter Nmd3 in the ribosomal P site in yeast
Source: PLoS Genet. 2017 Jul 17;13(7):e1006894. doi: 10.1371/journal.pgen.1006894 (PMC5536393; doi:10.1371/journal.pgen.1006894)
Supplement: S3 Data — (XLSX) [file pgen.1006894.s007.xlsx]

## Sheet: Averages and StDev
				Pi Released (pmol)
				Rep1	Rep2	Rep3		AVG	Standard Dev
			Sdo1 + Efl1	4.21382	2.75052	3.80936		3.59123	0.75564
			WT 60S	4.8757	3.66259	4.60095		4.37975	0.636091
			WT 60S + Sdo1 + Efl1	41.1157	39.3496	37.8169		39.4274	1.65077
			WT 60S + Sdo1 + Efl1 + Nmd3	46.1155	42.168	49.826		46.0365	3.82963
			WT 60S + Sdo1 + Efl1 + Nmd3-Y379D	47.239	45.5255	43.8418		45.5354	1.6986
			R98S_60S	4.13121	3.49453	1.55852		3.06142	1.33991
			R98S_60S + Sdo1 + Efl1	41.975	41.8197	44.9676		42.9208	1.77427
			R98S_60S + Sdo1 + Efl1 + Nmd3	17.1623	17.0604	19.4086		17.8771	1.32731
			R98S_60S + Sdo1 + Efl1 + Nmd3-Y379D	46.0957	53.2911	44.0819		47.8229	4.84146

## Sheet: Fig5B - Data
					Bottom Spot (GTP)				Top Spot (Pi)								Blank (buffer) subtracted				Nmd3 Subtracted
Rep 1:					Signal	bkg	corrected		Signal	bkg	corrected		Total Signal		Percent Hydrolysis		Percent Hydrolysis		Pi Released (pmol)		Pi Released (pmol)
		60S WT	1		858.109	1.996	856.113		25.388	1.996	23.392		879.505		0.0265968		0.00975141		4.8757		4.8757
		60S R98S	2		855.822	2.532	853.29		24.508	2.532	21.976		875.266		0.0251078		0.00826242		4.13121		4.13121
		NMD3	3		776.007	1.088	774.919		24.548	1.088	23.46		798.379		0.0293845		0.0125392		6.26958		0
		NMD3-Y379D	4		685.642	1.482	684.16		33.6	1.482	32.118		716.278		0.0448401		0.0279948		13.9974		0
		Efl1 + Sdo1	5		734.816	1.563	733.253		20.575	1.563	19.012		752.265		0.025273		0.00842764		4.21382		4.21382
		WT 60S + Efl1 + Sdo1	6		675.292	1.223	674.069		75.352	1.223	74.129		748.198		0.0990767		0.0822313		41.1157		41.1157
		R98S + Efl1 + Sdo1	7		679.589	0.962	678.627		77.032	0.962	76.07		754.697		0.100795		0.08395		41.975		41.975
		Wt 60S + Efl1 + Sdo1 + Nmd3	8		667.052	1.14	665.912		93.338	1.14	92.198		758.11		0.121616		0.10477		52.3851		46.1155
		Wt 60S + Efl1 + Sdo1 + Nmd3-Y379D	9		631.513	0.832	630.681		102.92	0.832	102.088		732.769		0.139318		0.122473		61.2364		47.239
		R98S + Efl1 + Sdo1 + Nmd3	10		670.261	1.048	669.213		46.584	1.048	45.536		714.749		0.0637091		0.0468637		23.4319		17.1623
		R98S + Efl1 + Sdo1 + Nmd3-Y379D	11		519.032	1.446	517.586		83.634	1.446	82.188		599.774		0.137032		0.120186		60.0931		46.0957
					Bottom Spot (GTP)				Top Spot (Pi)								Blank (buffer) subtracted				Nmd3 Subtracted
Rep 2:					Signal	bkg	corrected		Signal	bkg	corrected		Total Signal		Percent Hydrolysis		Percent Hydrolysis		Pi Released (pmol)		Pi Released (pmol)
		60S WT	1'		682.09	1.326	680.764		18.188	1.326	16.862		697.626		0.0241705		0.00732517		3.66259		3.66259
		60S R98S	2'		702.04	1.117	700.923		18.231	1.117	17.114		718.037		0.0238344		0.00698905		3.49453		3.49453
		NMD3	3'		690.804	0.865	689.939		22.041	0.865	21.176		711.115		0.0297786		0.0129332		6.46661		0
		NMD3-Y379D	4'		646.668	1.138	645.53		25.906	1.138	24.768		670.298		0.0369507		0.0201054		10.0527		0
		Efl1 + Sdo1	5'		644.242	1.031	643.211		15.733	1.031	14.702		657.913		0.0223464		0.00550105		2.75052		2.75052
		WT 60S + Efl1 + Sdo1	6'		611.724	0.617	611.107		65.173	0.617	64.556		675.663		0.0955447		0.0786993		39.3496		39.3496
		R98S + Efl1 + Sdo1	7'		611.361	0.601	610.76		68.829	0.601	68.228		678.988		0.100485		0.0836395		41.8197		41.8197
		Wt 60S + Efl1 + Sdo1 + Nmd3	8'		639.866	1.031	638.835		83.322	1.031	82.291		721.126		0.114115		0.0972692		48.6346		42.168
		Wt 60S + Efl1 + Sdo1 + Nmd3-Y379D	9'		678.158	0.876	677.282		100.295	0.876	99.419		776.701		0.128002		0.111156		55.5781		45.5255
		R98S + Efl1 + Sdo1 + Nmd3	10'		667.371	1.005	666.366		46.492	1.005	45.487		711.853		0.0638994		0.0470541		23.527		17.0604
		R98S + Efl1 + Sdo1 + Nmd3-Y379D	11'		717.43	0.955	716.475		121.027	0.955	120.072		836.547		0.143533		0.126688		63.3438		53.2911
					Bottom Spot (GTP)				Top Spot (Pi)								Blank (buffer) subtracted				Nmd3 Subtracted
Rep 3:					Signal	bkg	corrected		Signal	bkg	corrected		Total Signal		Percent Hydrolysis		Percent Hydrolysis		Pi Released (pmol)		Pi Released (pmol)
		60S WT	1''		782.945	1.682	781.263		22.576	1.682	20.894		802.157		0.0260473		0.0092019		4.60095		4.60095
		60S R98S	2''		634.297	0.639	633.658		13.546	0.639	12.907		646.565		0.0199624		0.00311704		1.55852		1.55852
		NMD3	3''		637.039	0.616	636.423		17.633	0.616	17.017		653.44		0.0260422		0.0091968		4.5984		0
		NMD3-Y379D	4''		655.066	1.285	653.781		28.171	1.285	26.886		680.667		0.0394995		0.0226541		11.3271		0
		Efl1 + Sdo1	5''		674.114	0.724	673.39		17.611	0.724	16.887		690.277		0.0244641		0.00761872		3.80936		3.80936
		WT 60S + Efl1 + Sdo1	6''		603.755	0.554	603.201		62.022	0.554	61.468		664.669		0.0924791		0.0756337		37.8169		37.8169
		R98S + Efl1 + Sdo1	7''		732.256	1.096	731.16		88.503	1.096	87.407		818.567		0.106781		0.0899351		44.9676		44.9676
		Wt 60S + Efl1 + Sdo1 + Nmd3	8''		600.873	1.588	599.285		87.744	1.588	86.156		685.441		0.125694		0.108849		54.4244		49.826
		Wt 60S + Efl1 + Sdo1 + Nmd3-Y379D	9''		596.517	1.379	595.138		88.1	1.379	86.721		681.859		0.127183		0.110338		55.1689		43.8418
		R98S + Efl1 + Sdo1 + Nmd3	10''		662.966	0.951	662.015		46.867	0.951	45.916		707.931		0.0648594		0.0480141		24.007		19.4086
		R98S + Efl1 + Sdo1 + Nmd3-Y379D	11''		680.826	1.075	679.751		100.554	1.075	99.479		779.23		0.127663		0.110818		55.4089		44.0819
		Buffer Only	0		690.136	0.98	689.156		12.788	0.98	11.808		700.964		0.0168454
