# Supplementary material for: The T-cell leukemia related rpl10-R98S mutant traps the 60S export adapter Nmd3 in the ribosomal P site in yeast
Source: PLoS Genet. 2017 Jul 17;13(7):e1006894. doi: 10.1371/journal.pgen.1006894 (PMC5536393; doi:10.1371/journal.pgen.1006894)
Supplement: S4 Data — (XLSX) [file pgen.1006894.s008.xlsx]

## Sheet: Fig5C,D - Data
	Rep 1:
			Signal								Blank (buffer) subtracted		Nmd3 Subtracted
		Rxn	Bottom Spot (GTP)	Top Spot (Pi)	Total		Percent Hydrolysis		Pi Released (pmol)		Pi Released (pmol)		Pi Released (pmol)
	WT 60S	1	8489699	128336	8618035		0.0148916		7.44578		2.90881		2.90881
	R98S 60S	2	8354403	132384	8486787		0.0155988		7.79942		3.26245		3.26245
	Lsg1	3	8739749	103224	8842973		0.011673		5.8365		1.29953		1.29953
	Nmd3_1pmol	4	8563578	132384	8695962		0.0152236		7.61181		3.07484		0
	Nmd3_2.5pmol	5	9093578	271592	9365170		0.0290002		14.5001		9.96314		0
	Nmd3_5pmol	6	8325295	502488	8827783		0.0569212		28.4606		23.9236		0
	Nmd3_10pmol	7	8419795	576048	8995843		0.0640349		32.0175		27.4805		0
	Nmd3-Y379D_1pmol	8	8343271	78392	8421663		0.00930838		4.65419		0.117217		0
	Nmd3-Y379D_2.5pmol	9	8534727	87568	8622295		0.010156		5.078		0.541028		0
	Nmd3-Y379D_5pmol	10	8457670	104872	8562542		0.0122478		6.12388		1.58691		0
	Nmd3-Y379D_10pmol	11	8529217	134608	8663825		0.0155368		7.76839		3.23142		0
	WT60S + Lsg1	12	8312035	259792	8571827		0.0303077		15.1538		10.6169		10.6169
	WT60S + Lsg1 + Nmd3_1pmol	13	8365014	1199408	9564422		0.125403		62.7015		58.1646		55.0897
	WT60S + Lsg1 + Nmd3_2.5pmol	14	7908842	1589672	9498514		0.16736		83.68		79.1431		69.1799
	WT60S + Lsg1 + Nmd3_5pmol	15	8044424	1797800	9842224		0.182662		91.331		86.794		62.8704
	WT60S + Lsg1 + Nmd3_10pmol	16	7845870	2252856	10098726		0.223083		111.542		107.005		79.5241
	WT60S + Lsg1 + Nmd3-Y379D_1pmol	17	8023878	624768	8648646		0.0722388		36.1194		31.5824		31.4652
	WT60S + Lsg1 + Nmd3-Y379D_2.5pmol	18	8199096	783520	8982616		0.0872263		43.6131		39.0762		38.5351
	WT60S + Lsg1 + Nmd3-Y379D_5pmol	19	7747891	876656	8624547		0.101647		50.8233		46.2863		44.6994
	WT60S + Lsg1 + Nmd3-Y379D_10pmol	20	8548834	941808	9490642		0.0992354		49.6177		45.0807		41.8493
	R98S_60S + Lsg1	21	8864911	410968	9275879		0.044305		22.1525		17.6155		14.5407
	R98S_60S + Lsg1 + Nmd3_1pmol	22	8016304	1563456	9579760		0.163204		81.602		77.0651		67.1019
	R98S_60S + Lsg1 + Nmd3_2.5pmol	23	7830880	1961520	9792400		0.20031		100.155		95.6183		71.6946
	R98S_60S + Lsg1 + Nmd3_5pmol	24	7749698	2246576	9996274		0.224741		112.371		107.834		80.3532
	R98S_60S + Lsg1 + Nmd3_10pmol	25	8085774	2484040	10569814		0.235013		117.506		112.969		112.852
	R98S_60S + Lsg1 + Nmd3-Y379D_1pmol	26	8171350	1455448	9626798		0.151187		75.5936		71.0566		70.5156
	R98S_60S + Lsg1 + Nmd3-Y379D_2.5pmol	27	8262864	1696920	9959784		0.170377		85.1886		80.6516		79.0647
	R98S_60S + Lsg1 + Nmd3-Y379D_5pmol	28	7998329	1729656	9727985		0.177802		88.901		84.3641		81.1326
	R98S_60S + Lsg1 + Nmd3-Y379D_10pmol	29	8382776	1869064	10251840		0.182315		91.1575		86.6205		76.0037
	Buffer	30	9308694	85240	9393934		0.00907394		4.53697		0
	Rep 2:
			Signal								Blank (buffer) subtracted		Nmd3 Subtracted
		Rxn	Bottom Spot (GTP)	Top Spot (Pi)	Total		Percent Hydrolysis		Pi Released (pmol)		Pi Released (pmol)		Pi Released (pmol)
	WT 60S	1	7937966	188472	8126438		0.0231924		11.5962		4.28568		4.28568
	R98S 60S	2	8549298	171072	8720370		0.0196175		9.80876		2.49821		2.49821
	Lsg1	3	8581824	111552	8693376		0.0128318		6.41592		-0.894624		-0.894624
	Nmd3_1pmol	4	8621555	144312	8765867		0.0164629		8.23147		0.92093		0
	Nmd3_2.5pmol	5	8304410	203960	8508370		0.0239717		11.9858		4.6753		0
	Nmd3_5pmol	6	8295586	277496	8573082		0.0323683		16.1841		8.8736		0
	Nmd3_10pmol	7	7961678	598360	8560038		0.0699016		34.9508		27.6402		0
	Nmd3-Y379D_1pmol	8	8595484	83752	8679236		0.0096497		4.82485		-2.4857		0
	Nmd3-Y379D_2.5pmol	9	8199582	93440	8293022		0.0112673		5.63365		-1.67689		0
	Nmd3-Y379D_5pmol	10	8365210	98776	8463986		0.0116702		5.83508		-1.47547		0
	Nmd3-Y379D_10pmol	11	9130000	113000	9243000		0.0122255		6.11273		-1.19781		0
	WT60S + Lsg1	12	8840000	280000	9120000		0.0307018		15.3509		8.04033		8.04033
	WT60S + Lsg1 + Nmd3_1pmol	13	9070000	1360000	10430000		0.130393		65.1965		57.886		56.9651
	WT60S + Lsg1 + Nmd3_2.5pmol	14	8760000	1520000	10280000		0.14786		73.93		66.6194		61.9441
	WT60S + Lsg1 + Nmd3_5pmol	15	8060000	1590000	9650000		0.164767		82.3834		75.0729		66.1993
	WT60S + Lsg1 + Nmd3_10pmol	16	8050000	1680000	9730000		0.172662		86.3309		79.0204		51.3802
	WT60S + Lsg1 + Nmd3-Y379D_1pmol	17	7920000	618000	8538000		0.0723823		36.1911		28.8806		31.3663
	WT60S + Lsg1 + Nmd3-Y379D_2.5pmol	18	7870000	726000	8596000		0.0844579		42.2289		34.9184		36.5953
	WT60S + Lsg1 + Nmd3-Y379D_5pmol	19	7710000	770000	8480000		0.0908019		45.4009		38.0904		39.5659
	WT60S + Lsg1 + Nmd3-Y379D_10pmol	20	7880000	754000	8634000		0.0873292		43.6646		36.354		37.5518
	R98S_60S + Lsg1	21	8570000	310000	8880000		0.0349099		17.455		10.1444		9.22348
	R98S_60S + Lsg1 + Nmd3_1pmol	22	8370000	1340000	9710000		0.138002		69.001		61.6905		57.0152
	R98S_60S + Lsg1 + Nmd3_2.5pmol	23	8140000	1680000	9820000		0.171079		85.5397		78.2292		69.3556
	R98S_60S + Lsg1 + Nmd3_5pmol	24	7760000	1900000	9660000		0.196687		98.3437		91.0331		63.3929
	R98S_60S + Lsg1 + Nmd3_10pmol	25	8740000	2300000	11040000		0.208333		104.167		96.8561		99.3418
	R98S_60S + Lsg1 + Nmd3-Y379D_1pmol	26	8610000	1360000	9970000		0.136409		68.2046		60.8941		62.571
	R98S_60S + Lsg1 + Nmd3-Y379D_2.5pmol	27	8390000	1570000	9960000		0.157631		78.8153		71.5047		72.9802
	R98S_60S + Lsg1 + Nmd3-Y379D_5pmol	28	8400000	1560000	9960000		0.156627		78.3133		71.0027		72.2005
	R98S_60S + Lsg1 + Nmd3-Y379D_10pmol	29	8480000	1630000	10110000		0.161227		80.6133		73.3027		65.2624
	Buffer	30	9570000	142000	9712000		0.0146211		7.31054		0
	Rep 3:
			Signal								Blank (buffer) subtracted		Nmd3 Subtracted
		Rxn	Bottom Spot (GTP)	Top Spot (Pi)	Total		Percent Hydrolysis		Pi Released (pmol)		Pi Released (pmol)		Pi Released (pmol)
	WT 60S	1	9050000	197000	9247000		0.0213042		10.6521		6.51208		6.51208
	R98S 60S	2	9260000	223000	9483000		0.0235158		11.7579		7.61786		7.61786
	Lsg1	3	8000000	119000	8119000		0.014657		7.32849		3.18847		3.18847
	Nmd3_1pmol	4	9260000	161000	9421000		0.0170895		8.54474		4.40472		0
	Nmd3_2.5pmol	5	9470000	237000	9707000		0.0244154		12.2077		8.06767		0
	Nmd3_5pmol	6	9110000	388000	9498000		0.0408507		20.4254		16.2853		0
	Nmd3_10pmol	7	8700000	412000	9112000		0.0452151		22.6076		18.4675		0
	Nmd3-Y379D_1pmol	8	9360000	150000	9510000		0.0157729		7.88644		3.74642		0
	Nmd3-Y379D_2.5pmol	9	9220000	141000	9361000		0.0150625		7.53125		3.39123		0
	Nmd3-Y379D_5pmol	10	9310000	130000	9440000		0.0137712		6.88559		2.74557		0
	Nmd3-Y379D_10pmol	11	8910000	196000	9106000		0.0215243		10.7621		6.62212		0
	WT60S + Lsg1	12	8160000	311000	8471000		0.0367135		18.3567		14.2167		14.2167
	WT60S + Lsg1 + Nmd3_1pmol	13	8250000	1050000	9300000		0.112903		56.4516		52.3116		47.9069
	WT60S + Lsg1 + Nmd3_2.5pmol	14	8520000	1410000	9930000		0.141994		70.997		66.857		58.7893
	WT60S + Lsg1 + Nmd3_5pmol	15	9340000	1400000	10740000		0.130354		65.1769		61.0369		44.7516
	WT60S + Lsg1 + Nmd3_10pmol	16	8050000	1720000	9770000		0.176049		88.0246		83.8845		65.417
	WT60S + Lsg1 + Nmd3-Y379D_1pmol	17	8410000	610000	9020000		0.0676275		33.8137		29.6737		25.9273
	WT60S + Lsg1 + Nmd3-Y379D_2.5pmol	18	9070000	773000	9843000		0.078533		39.2665		35.1265		31.7352
	WT60S + Lsg1 + Nmd3-Y379D_5pmol	19	8670000	857000	9527000		0.0899549		44.9774		40.8374		38.0918
	WT60S + Lsg1 + Nmd3-Y379D_10pmol	20	9220000	926000	10146000		0.0912675		45.6337		41.4937		34.8716
	R98S_60S + Lsg1	21	7800000	350000	8150000		0.0429448		21.4724		17.3324		12.9277
	R98S_60S + Lsg1 + Nmd3_1pmol	22	7850000	1490000	9340000		0.159529		79.7645		75.6244		67.5568
	R98S_60S + Lsg1 + Nmd3_2.5pmol	23	7820000	2030000	9850000		0.206091		103.046		98.9057		82.6203
	R98S_60S + Lsg1 + Nmd3_5pmol	24	7900000	2010000	9910000		0.202825		101.413		97.2727		78.8052
	R98S_60S + Lsg1 + Nmd3_10pmol	25	7570000	2230000	9800000		0.227551		113.776		109.635		105.889
	R98S_60S + Lsg1 + Nmd3-Y379D_1pmol	26	7770000	1470000	9240000		0.159091		79.5455		75.4054		72.0142
	R98S_60S + Lsg1 + Nmd3-Y379D_2.5pmol	27	8090000	1770000	9860000		0.179513		89.7566		85.6166		82.871
	R98S_60S + Lsg1 + Nmd3-Y379D_5pmol	28	7940000	1820000	9760000		0.186475		93.2377		89.0977		82.4756
	R98S_60S + Lsg1 + Nmd3-Y379D_10pmol	29	7690000	1750000	9440000		0.185381		92.6907		88.5507		74.3339
	Buffer	30	8420000	70300	8490300		0.00828004		4.14002		0
