# Supplementary material for: The T-cell leukemia related rpl10-R98S mutant traps the 60S export adapter Nmd3 in the ribosomal P site in yeast
Source: PLoS Genet. 2017 Jul 17;13(7):e1006894. doi: 10.1371/journal.pgen.1006894 (PMC5536393; doi:10.1371/journal.pgen.1006894)
Supplement: S5 Data — (XLSX) [file pgen.1006894.s009.xlsx]

## Sheet: Sheet1
			GTP				Phosphate
	Rxn	Spot no.	Signal	bkg	corrected		Signal	bkg	corrected		%Hydrolysis	Background	corrected		Pi Released (pmol)
	Buffer	1	2217.44	90.138	2127.3		455.032	90.138	364.894		14.6415
	Efl1	2	2151.66	98.358	2053.3		514.578	98.358	416.22		16.8543	14.6415	2.21283		11.0641
	60S (prep 1)	3	1698.54	66.068	1632.48		393.729	66.068	327.661		16.7162	14.6415	2.07478		10.3739
	60S (prep 2)	4	2157.05	78.58	2078.47		445.748	78.58	367.168		15.0131	14.6415	0.371695		1.85847
	60S (prep 1), Efl1	6	1964.26	91.356	1872.91		550.433	91.356	459.077		19.6861	14.6415	5.04465		25.2233
	60S (prep 2), Efl1	7	2066.53	84.69	1981.84		464.826	84.69	380.136		16.094	14.6415	1.45252		7.26261
	60S (prep 1), Efl1, Sdo1	9	1902.1	137.138	1764.96		768.903	137.138	631.765		26.3595	14.6415	11.718		58.5902
	60S (prep 2), Efl1, Sdo1	10	1888.73	196.699	1692.03		1062.24	196.699	865.544		33.8424	14.6415	19.201		96.0049
	60S (prep 1), Efl1, Sdo1, Tif6	12	1954.89	98.024	1856.86		547.846	98.024	449.822		19.5008	14.6415	4.85935		24.2968
	60S (prep 2), Efl1, Sdo1, Tif6	13	1860.14	89.191	1770.95		452.441	89.191	363.25		17.0205	14.6415	2.37901		11.895
					AVG	StDed
	Efl1	11.0641
	60S	10.3739	1.85847		6.11618	6.0213
	60S + Efl1	25.2233	7.26261		16.2429	12.7001
	60S + Efl1 + Sdo1	58.5902	96.0049		77.2975	26.4561
	60S + Efl1 + Sdo1 + Tif6	24.2968	11.895		18.0959	8.76935
